# Supplementary material for: Elucidating the role of metal ions in carbonic anhydrase catalysis
Source: Nat Commun. 2020 Sep 11;11:4557. doi: 10.1038/s41467-020-18425-5 (PMC7486293; doi:10.1038/s41467-020-18425-5)
Supplement: Supplementary file 4 — Source Data [file 41467_2020_18425_MOESM4_ESM.xlsx]

## Sheet: Supplementary Figure 4
Supplementary Figure 4
	Buffer	time (sec)	0	17	34	51	68	85	102	119	136	153	170	187	204	221	238	255
		sample 1	0.218	0.219	0.219	0.219	0.219	0.22	0.22	0.22	0.221	0.221	0.221	0.221	0.222	0.222	0.222	0.223
		sample 2	0.218	0.218	0.218	0.219	0.219	0.219	0.22	0.22	0.22	0.22	0.221	0.221	0.221	0.222	0.222	0.222
		sample 3	0.217	0.217	0.218	0.218	0.218	0.219	0.219	0.219	0.219	0.219	0.22	0.22	0.221	0.221	0.221	0.221
		average	0.217667	0.218	0.218333	0.218667	0.218667	0.219333	0.219667	0.219667	0.22	0.22	0.220667	0.220667	0.221333	0.221667	0.221667	0.222
		standard error	0.00057735	0.001	0.00057735	0.00057735	0.00057735	0.00057735	0.00057735	0.00057735	0.001	0.001	0.00057735	0.00057735	0.00057735	0.00057735	0.00057735	0.001
	Apo-CA II	time (sec)	0	17	34	51	68	85	102	119	136	153	170	187	204	221	238	255
		sample 1	0.226	0.23	0.234	0.238	0.243	0.248	0.253	0.258	0.263	0.268	0.273	0.279	0.284	0.29	0.296	0.302
		sample 2	0.226	0.229	0.233	0.237	0.241	0.246	0.25	0.255	0.26	0.265	0.27	0.275	0.28	0.286	0.291	0.297
		sample 3	0.225	0.229	0.232	0.236	0.24	0.245	0.25	0.254	0.259	0.264	0.269	0.274	0.279	0.284	0.29	0.295
		average	0.225667	0.229333	0.233	0.237	0.241333	0.246333	0.251	0.255667	0.260667	0.265667	0.270667	0.276	0.281	0.286667	0.292333	0.298
		standard error	0.00057735	0.00057735	0.001	0.001	0.00152753	0.00152753	0.00173205	0.00208167	0.00208167	0.00208167	0.00208167	0.00264575	0.00264575	0.00305505	0.00321455	0.00360555
	Zn-CA II	time (sec)	0	17	34	51	68	85	102	119	136	153	170	187	204	221	238	255
		sample 1	0.3	0.34	0.378	0.416	0.453	0.488	0.524	0.559	0.593	0.627	0.66	0.692	0.724	0.755	0.786	0.815
		sample 2	0.301	0.34	0.378	0.415	0.452	0.489	0.524	0.559	0.592	0.625	0.658	0.69	0.721	0.751	0.781	0.809
		sample 3	0.302	0.342	0.38	0.417	0.453	0.49	0.527	0.563	0.598	0.632	0.665	0.697	0.727	0.757	0.787	0.816
		average	0.301	0.340667	0.378667	0.416	0.452667	0.489	0.525	0.560333	0.594333	0.628	0.661	0.693	0.724	0.754333	0.784667	0.813333
		standard error	0.001	0.0011547	0.0011547	0.001	0.00057735	0.001	0.00173205	0.0023094	0.00321455	0.00360555	0.00360555	0.00360555	0.003	0.00305505	0.00321455	0.00378594

## Sheet: Supplementary Figure 5
Supplementary Figure 5
	a. apo-CA II 0atm	partial occupancy of His 64 in	0.01	0.02	0.03	0.04	0.05	0.06	0.07	0.08	0.09	0.1	0.11	0.12	0.13	0.14	0.15	0.16	0.17	0.18	0.19	0.2	0.21	0.22	0.23	0.24	0.25	0.26	0.27	0.28	0.29	0.3	0.31	0.32	0.33	0.34	0.35	0.36	0.37	0.38	0.39	0.4	0.41	0.42	0.43	0.44	0.45	0.46	0.47
		R-factor	0.10756	0.10754	0.10736	0.10735	0.10725	0.10717	0.10715	0.10711	0.10704	0.10704	0.10702	0.10698	0.10694	0.10694	0.10689	0.10698	0.10689	0.10684	0.10681	0.10686	0.1068	0.10676	0.10675	0.10678	0.10678	0.1067	0.10679	0.1068	0.10676	0.10679	0.10673	0.10676	0.10671	0.1067	0.10683	0.10668	0.1068	0.10677	0.1068	0.10682	0.10676	0.10676	0.10673	0.10675	0.10671	0.10683	0.10676
	b. apo-CA II 20atm	partial occupancy of His 64 in	0.01	0.02	0.03	0.04	0.05	0.06	0.07	0.08	0.09	0.1	0.11	0.12	0.13	0.14	0.15	0.16	0.17	0.18	0.19	0.2	0.21	0.22	0.23	0.24	0.25	0.26	0.27	0.28	0.29	0.3	0.31	0.32	0.33	0.34	0.35	0.36	0.37	0.38	0.39	0.4	0.41	0.42	0.43	0.44	0.45	0.46	0.47
		R-factor	0.11634	0.11626	0.1159	0.11585	0.11577	0.11554	0.11569	0.1157	0.11534	0.11534	0.11531	0.11518	0.11516	0.11515	0.11507	0.11505	0.11537	0.11508	0.11508	0.11507	0.11512	0.11497	0.11496	0.11509	0.11489	0.11492	0.11491	0.11474	0.1149	0.11479	0.11477	0.11476	0.11476	0.11474	0.11478	0.11465	0.11472	0.11479	0.11474	0.11472	0.11467	0.11469	0.11466	0.11467	0.11461	0.11463	0.11464
	c. Zn-CA II 0atm	partial occupancy of His 64 in	0.01	0.02	0.03	0.04	0.05	0.06	0.07	0.08	0.09	0.1	0.11	0.12	0.13	0.14	0.15	0.16	0.17	0.18	0.19	0.2	0.21	0.22	0.23	0.24	0.25	0.26	0.27	0.28	0.29	0.3	0.31	0.32	0.33	0.34	0.35	0.36	0.37	0.38	0.39	0.4	0.41	0.42	0.43	0.44	0.45	0.46	0.47
		R-factor	0.11753	0.11747	0.11723	0.11732	0.11722	0.11718	0.11703	0.11711	0.11697	0.11693	0.11686	0.11686	0.11674	0.11673	0.11668	0.11676	0.11672	0.11657	0.11656	0.11654	0.11655	0.11653	0.11647	0.11641	0.11641	0.11638	0.11635	0.11629	0.1163	0.11631	0.11624	0.11628	0.11626	0.11626	0.11614	0.11618	0.1162	0.11614	0.11614	0.11617	0.11615	0.11613	0.11607	0.11616	0.11612	0.11612	0.11609
	d. Zn-CA II 20atm	partial occupancy of His 64 in	0.01	0.02	0.03	0.04	0.05	0.06	0.07	0.08	0.09	0.1	0.11	0.12	0.13	0.14	0.15	0.16	0.17	0.18	0.19	0.2	0.21	0.22	0.23	0.24	0.25	0.26	0.27	0.28	0.29	0.3	0.31	0.32	0.33	0.34	0.35	0.36	0.37	0.38	0.39	0.4	0.41	0.42	0.43	0.44	0.45	0.46	0.47
		R-factor	0.11142	0.1114	0.11143	0.11132	0.11132	0.11131	0.1113	0.11125	0.11112	0.11104	0.11117	0.1112	0.11114	0.11114	0.11125	0.11121	0.11114	0.1112	0.11115	0.11112	0.11115	0.11118	0.11113	0.11112	0.11116	0.11116	0.11113	0.1111	0.11113	0.11121	0.11116	0.11105	0.11109	0.11114	0.11109	0.11113	0.1111	0.11105	0.1111	0.11117	0.11118	0.11118	0.11116	0.11121	0.11119	0.11125	0.11122
	e. Co-CA II 0atm, pH11.0	partial occupancy of His 64 in	0.01	0.02	0.03	0.04	0.05	0.06	0.07	0.08	0.09	0.1	0.11	0.12	0.13	0.14	0.15	0.16	0.17	0.18	0.19	0.2	0.21	0.22	0.23	0.24	0.25	0.26	0.27	0.28	0.29	0.3	0.31	0.32	0.33	0.34	0.35	0.36	0.37	0.38	0.39	0.4	0.41	0.42	0.43	0.44	0.45	0.46	0.47
		R-factor	0.12395	0.12393	0.12388	0.12384	0.12384	0.12386	0.12364	0.12374	0.12352	0.12376	0.12352	0.12333	0.12363	0.12346	0.12339	0.12335	0.12328	0.12323	0.12314	0.12321	0.1233	0.12318	0.12319	0.12318	0.12308	0.12323	0.1231	0.12306	0.12314	0.1229	0.12287	0.12288	0.12285	0.12287	0.12286	0.12287	0.12296	0.12295	0.12284	0.12283	0.12283	0.12283	0.12278	0.12281	0.12272	0.12297	0.12274
	f. Co-CA II 20atm	partial occupancy of His 64 in	0.01	0.02	0.03	0.04	0.05	0.06	0.07	0.08	0.09	0.1	0.11	0.12	0.13	0.14	0.15	0.16	0.17	0.18	0.19	0.2	0.21	0.22	0.23	0.24	0.25	0.26	0.27	0.28	0.29	0.3	0.31	0.32	0.33	0.34	0.35	0.36	0.37	0.38	0.39	0.4	0.41	0.42	0.43	0.44	0.45	0.46	0.47
		R-factor	0.1131	0.11301	0.11288	0.11288	0.1128	0.11278	0.11278	0.11275	0.11271	0.11273	0.11274	0.11274	0.11271	0.11268	0.11269	0.11269	0.11265	0.11266	0.11268	0.11268	0.11266	0.11267	0.11266	0.11265	0.11266	0.11264	0.11264	0.11273	0.11264	0.11266	0.11266	0.11264	0.11266	0.11266	0.11267	0.11267	0.11269	0.11268	0.11267	0.11269	0.11267	0.11271	0.11266	0.11267	0.11272	0.11272	0.11275
	g. Ni-CA II 0atm	partial occupancy of His 64 in	0.01	0.02	0.03	0.04	0.05	0.06	0.07	0.08	0.09	0.1	0.11	0.12	0.13	0.14	0.15	0.16	0.17	0.18	0.19	0.2	0.21	0.22	0.23	0.24	0.25	0.26	0.27	0.28	0.29	0.3	0.31	0.32	0.33	0.34	0.35	0.36	0.37	0.38	0.39	0.4	0.41	0.42	0.43	0.44	0.45	0.46	0.47
		R-factor	0.1181	0.11801	0.11795	0.11786	0.11773	0.11766	0.1176	0.11751	0.11749	0.11742	0.11732	0.11726	0.11721	0.11712	0.1171	0.11711	0.11707	0.11702	0.11696	0.11693	0.11689	0.11688	0.11684	0.11679	0.11674	0.11669	0.11672	0.11665	0.11665	0.11663	0.11659	0.11666	0.11657	0.11655	0.11649	0.11648	0.11647	0.11645	0.11643	0.11642	0.1164	0.11637	0.11639	0.11638	0.11635	0.11635	0.11636
	h. Ni-CA II 20atm	partial occupancy of His 64 in	0.01	0.02	0.03	0.04	0.05	0.06	0.07	0.08	0.09	0.1	0.11	0.12	0.13	0.14	0.15	0.16	0.17	0.18	0.19	0.2	0.21	0.22	0.23	0.24	0.25	0.26	0.27	0.28	0.29	0.3	0.31	0.32	0.33	0.34	0.35	0.36	0.37	0.38	0.39	0.4	0.41	0.42	0.43	0.44	0.45	0.46	0.47
		R-factor	0.11176	0.11163	0.11161	0.11157	0.11143	0.11141	0.11138	0.11132	0.1113	0.1112	0.11119	0.11121	0.11129	0.11119	0.11116	0.11117	0.11112	0.11109	0.11105	0.11109	0.11105	0.11103	0.11104	0.11102	0.11099	0.11097	0.11096	0.11095	0.1109	0.11087	0.11085	0.11083	0.11081	0.11083	0.11079	0.11078	0.11084	0.11082	0.11082	0.1108	0.11086	0.11081	0.11084	0.11084	0.11082	0.11087	0.11086
	i. Cu-CA II 0atm	partial occupancy of His 64 in	0.01	0.02	0.03	0.04	0.05	0.06	0.07	0.08	0.09	0.1	0.11	0.12	0.13	0.14	0.15	0.16	0.17	0.18	0.19	0.2	0.21	0.22	0.23	0.24	0.25	0.26	0.27	0.28	0.29	0.3	0.31	0.32	0.33	0.34	0.35	0.36	0.37	0.38	0.39	0.4	0.41	0.42	0.43	0.44	0.45	0.46	0.47
		R-factor	0.12001	0.11992	0.1198	0.11966	0.11973	0.11945	0.11944	0.11936	0.1192	0.11919	0.11912	0.1191	0.11908	0.11898	0.11895	0.11886	0.11878	0.11868	0.1187	0.11858	0.1186	0.11851	0.1186	0.11853	0.11855	0.1185	0.11851	0.11847	0.11847	0.11842	0.11835	0.11836	0.11825	0.11821	0.11829	0.11825	0.11825	0.1182	0.11819	0.1182	0.11814	0.11812	0.11811	0.11813	0.11806	0.11808	0.11807
	j. Cu-CA II 20atm	partial occupancy of His 64 in	0.01	0.02	0.03	0.04	0.05	0.06	0.07	0.08	0.09	0.1	0.11	0.12	0.13	0.14	0.15	0.16	0.17	0.18	0.19	0.2	0.21	0.22	0.23	0.24	0.25	0.26	0.27	0.28	0.29	0.3	0.31	0.32	0.33	0.34	0.35	0.36	0.37	0.38	0.39	0.4	0.41	0.42	0.43	0.44	0.45	0.46	0.47
		R-factor	0.11217	0.11212	0.11208	0.11207	0.11207	0.11198	0.112	0.112	0.11192	0.11185	0.1118	0.11179	0.11181	0.11176	0.11174	0.11175	0.11173	0.11169	0.11172	0.11184	0.11173	0.11172	0.1117	0.11168	0.11173	0.11166	0.11167	0.1117	0.1117	0.11167	0.11165	0.11161	0.11165	0.11165	0.1116	0.11159	0.11161	0.11163	0.11169	0.11163	0.11164	0.11171	0.11168	0.11163	0.11165	0.11171	0.11169
[truncated: 52 more columns]
